# Supplementary material for: Synergistic Tumor Inhibition via Energy Elimination by Repurposing Penfluridol and 2-Deoxy-D-Glucose in Lung Cancer
Source: Cancers (Basel). 2022 Jun 1;14(11):2750. doi: 10.3390/cancers14112750 (PMC9179427; doi:10.3390/cancers14112750)
Supplement: Supplementary file 1 [file cancers-14-02750-s001.zip]

Archive with 1 entries (1 files):
- cancers-1697621-supplementary.pdf
